# Supplementary material for: Comparison of biofilm formation and motility processes in arsenic‐resistant Thiomonas spp. strains revealed divergent response to arsenite
Source: Microb Biotechnol. 2017 Feb 7;10(4):789–803. doi: 10.1111/1751-7915.12556 (PMC5481541; doi:10.1111/1751-7915.12556)
Supplement: Supplementary file 8 — Table S1. Details of the region containing the ‘che islet’ in Tm. spp. CB2 and CB3. [file MBT2-10-789-s008.xlsx]

## Sheet: Feuil1
Supplementary table 1: Details of the region containing the "che islet" in Tm. spp. CB2 and CB3
Tm. sp. CB2
	Labels	Type	Gene	Begin	End	Length	Frame	Product
	THICB2_v3_650011	CDS	_	2955591	2956160	570	3	Flagellar basal body-associated protein FliL
	THICB2_v3_650012	CDS	fliM	2956244	2957254	1011	2	flagellar motor switching and energizing component
	THICB2_v3_650013	CDS	fliN	2957284	2957718	435	1	flagellar motor switching and energizing component
"che islet"	THICB2_v3_660001	CDS	_	2958884	2959837	954	-2	Methyl-accepting chemotaxis sensory transducer (fragment)
	THICB2_v3_660002	CDS	cheB	2959834	2960916	1083	-3	fused chemotaxis regulator ; protein-glutamate methylesterase in two-component regulatory system with CheA
	THICB2_v3_660003	CDS	cheD	2960952	2961503	552	-1	chemoreceptor glutamine deamidase CheD 3
	THICB2_v3_660004	CDS	cheR	2961500	2962297	798	-2	chemotaxis regulator, protein-glutamate methyltransferase
	THICB2_v3_660005	CDS	_	2962305	2965553	3249	-1	Diguanylate cyclase/phosphodiesterase with PAS/PAC sensor(S)
	THICB2_v3_660006	CDS	_	2965638	2965781	144	-1	protein of unknown function
	THICB2_v3_920001	CDS	-	3868398	3869882	1485	-1	Methyl-accepting chemotaxis sensory transducer (fragment)
	THICB2_v3_920002	CDS	cheW	3869934	3870473	540	-1	CheW protein
	THICB2_v3_920003	CDS	-	3870500	3872209	1710	-2	Methyl-accepting chemotaxis sensory transducer with Cache sensor
	THICB2_v3_920004	CDS	-	3872260	3872508	249	-3	protein of unknown function
	THICB2_v3_670001	CDS	_	2970412	2971260	849	-3	Putative Bacterial chemotaxis sensory transducer (fragment)
	THICB2_v3_670002	CDS	_	2971292	2973532	2241	-2	CheA signal transduction histidine kinase
	THICB2_v3_670003	CDS	_	2973529	2973870	342	-3	putative Sulfate transporter/antisigma-factor antagonist STAS
	THICB2_v3_670004	CDS	cheY	2973891	2974259	369	-1	Chemotaxis protein CheY
	THICB2_v3_670005	CDS	_	2974307	2975305	999	-2	putative Methyl-accepting chemotaxis protein
	THICB2_v3_670006	CDS	_	2975366	2975743	378	-2	Response regulator receiver protein
Tm. sp. CB3
	Label	Type	Gene	Begin	End	Length	Frame	Product
	THICB3_v3_30532	CDS	_	1930422	1930991	570	3	Flagellar basal body-associated protein FliL
	THICB3_v3_30533	CDS	fliM	1931075	1932085	1011	2	flagellar motor switching and energizing component
	THICB3_v3_30534	CDS	fliN	1932115	1932549	435	1	flagellar motor switching and energizing component
"che islet"	THICB3_v3_30535	CDS	_	1932571	1934070	1500	-2	Methyl-accepting chemotaxis sensory transducer
	THICB3_v3_30536	CDS	cheB	1934166	1935248	1083	-3	fused chemotaxis regulator ; protein-glutamate methylesterase in two-component regulatory system with CheA
	THICB3_v3_30537	CDS	cheD	1935284	1935835	552	-1	putative chemoreceptor glutamine deamidase CheD 3
	THICB3_v3_30538	CDS	cheR	1935832	1936629	798	-2	chemotaxis regulator, protein-glutamate methyltransferase
	THICB3_v3_30539	CDS	_	1936637	1939885	3249	-1	Diguanylate cyclase/phosphodiesterase with PAS/PAC sensor(S)
	THICB3_v3_30540	CDS	_	1939970	1941883	1914	-1	Methyl-accepting chemotaxis sensory transducer
	THICB3_v3_30541	CDS	_	1941935	1942474	540	-1	CheW protein
	THICB3_v3_30542	CDS	_	1942501	1944210	1710	-2	Methyl-accepting chemotaxis sensory transducer with Cache sensor
	THICB3_v3_30543	CDS	_	1944261	1945874	1614	-3	Methyl-accepting chemotaxis sensory transducer
	THICB3_v3_30544	CDS	_	1945906	1948146	2241	-2	CheA signal transduction histidine kinase
	THICB3_v3_30545	CDS	_	1948143	1948484	342	-3	putative Sulfate transporter/antisigma-factor antagonist STAS
	THICB3_v3_30546	CDS	cheY	1948505	1948873	369	-1	Chemotaxis protein CheY
	THICB3_v3_30547	CDS	_	1948921	1949919	999	-2	putative Methyl-accepting chemotaxis protein
	THICB3_v3_30548	CDS	_	1949980	1950357	378	-2	Response regulator receiver protein
