# Supplementary material for: Comparison of biofilm formation and motility processes in arsenic‐resistant Thiomonas spp. strains revealed divergent response to arsenite
Source: Microb Biotechnol. 2017 Feb 7;10(4):789–803. doi: 10.1111/1751-7915.12556 (PMC5481541; doi:10.1111/1751-7915.12556)
Supplement: Supplementary file 9 — Table S2. Details of the region containing the ‘eps island’ in Tm. sp. CB1. [file MBT2-10-789-s009.xlsx]

## Sheet: eps
Supplementary table 2: Details of the region containing the "eps island" in Tm. sp. CB1.
	Label	Type	Gene	Begin	End	Length	Frame	Product
	THICB1_v3_13018	CDS	ypfJ	2946132	2947001	870	-3	conserved hypothetical protein
	THICB1_v3_13019	CDS	_	2947149	2950775	3627	-3	putative Indolepyruvate ferredoxin oxidoreductase
	THICB1_v3_13020	CDS	_	2951021	2952643	1623	-1	conserved exported protein of unknown function
	THICB1_v3_13021	CDS	_	2952867	2953454	588	-3	conserved exported protein of unknown function
	THICB1_v3_13022	CDS	_	2953664	2956198	2535	2	putative DNA internalization-related competence protein ComEC/Rec2
	THICB1_v3_13023	CDS	_	2956271	2957692	1422	2	conserved protein of unknown function
	THICB1_v3_13024	CDS	_	2957731	2958687	957	1	conserved protein of unknown function
	THICB1_v3_13025	CDS	_	2958752	2962183	3432	2	putative Cysteine proteinase
	THICB1_v3_13026	CDS	_	2962248	2964827	2580	3	conserved protein of unknown function
	THICB1_v3_13027	CDS	_	2964839	2965753	915	2	putative Cysteine proteinase
"eps island"	THICB1_v3_13028	CDS	_	2965963	2966595	633	-2	putative phosphatase
	THICB1_v3_13029	CDS	_	2966671	2967849	1179	-2	conserved exported protein of unknown function
	THICB1_v3_13030	CDS	_	2968122	2968928	807	-3	putative N-acetylglucosaminyldiphosphoundecaprenol N-acetyl-beta-D-mannosaminyltransferase
	THICB1_v3_13031	CDS	epsO	2968928	2970118	1191	-1	Glycosyl transferase family 2
	THICB1_v3_13032	CDS	epsN	2970115	2971392	1278	-2	Glycosyl transferase group 1
	THICB1_v3_13033	CDS	_	2971394	2971963	570	-1	Serine acetyltransferase
	THICB1_v3_13034	CDS	_	2971963	2973435	1473	-2	putative O-antigen polymerase (EpsM)
	THICB1_v3_13035	CDS	_	2973451	2974428	978	-2	putative Non-specific protein-tyrosine kinase EpsG-like
	THICB1_v3_13036	CDS	_	2974428	2975786	1359	-3	putative exopolysaccharide biosynthesis protein (EpsF like)
	THICB1_v3_13037	CDS	_	2975795	2976589	795	-1	putative polysaccharide export protein
	THICB1_v3_13038	CDS	_	2976628	2977860	1233	-2	conserved exported protein of unknown function
	THICB1_v3_13039	CDS	_	2977857	2979332	1476	-3	putative Polysaccharide transporter protein
	THICB1_v3_13040	CDS	_	2979329	2980264	936	-1	putative Glycosyl transferase, family 2
	THICB1_v3_13041	CDS	pssM	2980305	2981207	903	-3	Exopolysaccharide glucosyl ketal-pyruvate-transferase
	THICB1_v3_13042	CDS	_	2981236	2982195	960	-2	putative Glycosyl transferase, family 14
	THICB1_v3_13043	CDS	_	2982212	2983285	1074	-1	putative Glycosyl transferase, family 2
	THICB1_v3_13044	CDS	wcaJ	2983293	2984687	1395	-3	putative UDP-sugar lipid carrier transferase
	THICB1_v3_13045	CDS	_	2984817	2985044	228	-3	conserved protein of unknown function
	THICB1_v3_13046	CDS	_	2985157	2985942	786	1	putative Phytanoyl-CoA dioxygenase
	THICB1_v3_13047	CDS	_	2985923	2986504	582	-1	conserved protein of unknown function
	THICB1_v3_13048	CDS	_	2986622	2987686	1065	-1	putative Homocysteine S-methyltransferase
	THICB1_v3_13049	CDS	_	2987879	2988292	414	2	conserved protein of unknown function
	THICB1_v3_13050	CDS	_	2988382	2989470	1089	1	putative lipoprotein
	THICB1_v3_13051	CDS	_	2989516	2990028	513	1	conserved exported protein of unknown function
	THICB1_v3_13052	CDS	_	2990040	2990567	528	3	conserved exported protein of unknown function
	THICB1_v3_13053	CDS	_	2990571	2991530	960	-3	putative ATPase of the AAA+ class
	THICB1_v3_13054	CDS	kup	2991662	2993557	1896	-1	putative potassium transport system protein kup 3
