# Supplementary material for: Comparison of biofilm formation and motility processes in arsenic‐resistant Thiomonas spp. strains revealed divergent response to arsenite
Source: Microb Biotechnol. 2017 Feb 7;10(4):789–803. doi: 10.1111/1751-7915.12556 (PMC5481541; doi:10.1111/1751-7915.12556)
Supplement: Supplementary file 10 — Table S3. Details of the region containing the ‘rfb islet’ found in the Tm. spp. CB2 and CB3. [file MBT2-10-789-s010.xlsx]

## Sheet: Feuil1
Supplementary table 3: Details of the region containing the "rfb islet" found in the Tm. spp. CB2 and CB3
Tm. sp. CB2
	Labels	Type	Gene	Begin	End	Length	Frame	Product
	THICB2_v3_90008	CDS	_	599402	599899	498	2	putative Histone-lysine N-methyltransferase
	THICB2_v3_90009	CDS	_	600168	601373	1206	3	Biotin/acetyl-CoA-carboxylase ligase
	THICB2_v3_90010	CDS	_	601417	602187	771	1	conserved exported protein of unknown function
	THICB2_v3_90011	CDS	_	602230	602862	633	1	conserved protein of unknown function
	THICB2_v3_90012	CDS	_	602781	603398	618	-1	conserved protein of unknown function
	THICB2_v3_100001	CDS	ILL	603894	605108	1215	-1	IAA-amino acid hydrolase ILR1-like 7
	THICB2_v3_100002	CDS	_	605050	605463	414	-3	conserved protein of unknown function
	THICB2_v3_100003	CDS	_	605460	605708	249	-1	Prevent host death protein
	THICB2_v3_100004	CDS	pilE	606001	606462	462	1	Fimbrial protein P9-2
	THICB2_v3_100005	CDS	_	606673	606831	159	-3	putative PilT domain-containing protein (fragment)
	THICB2_v3_100006	CDS	_	606822	607091	270	3	protein of unknown function
	THICB2_v3_100007	CDS	_	607123	607566	444	1	Fimbrial protein (Pilin) (Strain P1)
"rfb islet"	THICB2_v3_100008	CDS	_	607500	607670	171	3	protein of unknown function
	THICB2_v3_110001	CDS	_	610001	610234	234	2	Prevent-host-death family protein
	THICB2_v3_110002	CDS	_	610231	610656	426	1	PilT protein domain protein (fragment)
	THICB2_v3_110003	CDS	_	610653	612815	2163	3	conserved membrane protein of unknown function
	THICB2_v3_110004	CDS	_	612818	614839	2022	2	conserved membrane protein of unknown function
	THICB2_v3_110005	CDS	_	614836	615759	924	1	Glycosyl transferase family 2
	THICB2_v3_110006	CDS	_	615814	616041	228	1	Toxin-antitoxin system, antitoxin component, PHD family
	THICB2_v3_110007	CDS	_	616038	616424	387	3	PilT protein domain protein
	THICB2_v3_110008	CDS	_	616502	616756	255	2	Prevent-host-death family protein
	THICB2_v3_110009	CDS	_	616756	617241	486	1	putative PilT domain-containing protein
	THICB2_v3_110010	CDS	_	617244	618704	1461	3	putative Polysaccharide biosynthesis protein, rfbE
	THICB2_v3_110011	CDS	_	618701	619750	1050	2	Putative methyltransferase domain protein
	THICB2_v3_110012	CDS	_	619756	620691	936	1	dTDP-rhamnosyl transferase RfbF
	THICB2_v3_110013	CDS	_	620819	621103	285	2	Prevent-host-death family protein
	THICB2_v3_110014	CDS	_	621100	621534	435	1	conserved protein of unknown function
	THICB2_v3_110015	CDS	_	621542	622276	735	-2	putative Glycosyl transferase family 2 (fragment)
	THICB2_v3_110016	CDS	_	622301	622570	270	-2	putative Glycosyl transferase, family 2 (fragment)
	THICB2_v3_110017	CDS	_	622567	623664	1098	-3	putative glycosyltransferase
	THICB2_v3_110018	CDS	_	623687	624133	447	-2	conserved protein of unknown function
	THICB2_v3_110019	CDS	_	624123	624362	240	-1	conserved protein of unknown function
	THICB2_v3_110020	CDS	_	624346	624645	300	1	protein of unknown function
	THICB2_v3_110021	CDS	_	624648	624995	348	3	conserved protein of unknown function
	THICB2_v3_110022	CDS	_	624974	625471	498	2	conserved protein of unknown function
	THICB2_v3_110023	CDS	_	625493	625666	174	2	conserved protein of unknown function
	THICB2_v3_110024	CDS	_	625790	626365	576	2	LemA family protein
	THICB2_v3_110025	CDS	_	626406	627290	885	3	conserved protein of unknown function
	THICB2_v3_120001	CDS	rlmL	628021	629271	1251	1	Ribosomal RNA large subunit methyltransferase L
	THICB2_v3_120002	CDS	tatA	629320	629598	279	-3	Sec-independent protein translocase protein TatA
	THICB2_v3_120003	CDS	glpK	629721	631226	1506	-1	glycerol kinase
Tm. sp. CB3
	Label	Type	Gene	Begin	End	Length	Frame	Product
	THICB3_v3_21168	CDS	glpK	1174326	1175831	1506	3	glycerol kinase
	THICB3_v3_21169	CDS	tatA	1175954	1176232	279	2	Sec-independent protein translocase protein TatA
	THICB3_v3_21170	CDS	rlmL	1176281	1177531	1251	-1	Ribosomal RNA large subunit methyltransferase L
	THICB3_v3_21171	CDS	_	1177721	1178605	885	-1	conserved protein of unknown function
"rfb islet"	THICB3_v3_21172	CDS	_	1178646	1179221	576	-3	LemA family protein
	THICB3_v3_21173	CDS	_	1179345	1179518	174	-3	conserved protein of unknown function
	THICB3_v3_21174	CDS	_	1179540	1180037	498	-3	conserved protein of unknown function
	THICB3_v3_21175	CDS	_	1180016	1180363	348	-1	conserved protein of unknown function
	THICB3_v3_21176	CDS	_	1180714	1182255	1542	1	transposase
	THICB3_v3_21177	CDS	_	1182268	1183005	738	1	conserved protein of unknown function
	THICB3_v3_21178	CDS	_	1183002	1183172	171	3	conserved protein of unknown function
	THICB3_v3_21179	CDS	_	1183496	1183735	240	2	conserved protein of unknown function
	THICB3_v3_21180	CDS	vapC	1183725	1184234	510	3	Ribonuclease VapC
	THICB3_v3_21181	CDS	_	1184231	1184386	156	2	protein of unknown function
	THICB3_v3_21182	CDS	_	1184399	1185556	1158	2	conserved protein of unknown function
	THICB3_v3_21183	CDS	_	1185523	1185687	165	-2	protein of unknown function
	THICB3_v3_21184	CDS	_	1186123	1186464	342	1	conserved protein of unknown function
	THICB3_v3_21185	CDS	_	1186440	1187483	1044	3	conserved protein of unknown function
	THICB3_v3_21186	CDS	_	1187491	1187925	435	-2	conserved protein of unknown function
	THICB3_v3_21187	CDS	_	1187922	1188206	285	-3	Prevent-host-death family protein
	THICB3_v3_21188	CDS	_	1188333	1188707	375	-3	L-rhamnosyltransferase (fragment)
	THICB3_v3_21189	CDS	_	1188737	1189777	1041	-1	Methyltransferase type 11
	THICB3_v3_21190	CDS	_	1189777	1191237	1461	-2	putative Polysaccharide biosynthesis protein
	THICB3_v3_21191	CDS	_	1191240	1191725	486	-3	conserved protein of unknown function
	THICB3_v3_21192	CDS	_	1191725	1191979	255	-1	Prevent-host-death family protein
	THICB3_v3_21193	CDS	_	1192057	1192443	387	-2	conserved protein of unknown function
	THICB3_v3_21194	CDS	_	1192440	1192667	228	-3	Prevent-host-death family protein
	THICB3_v3_21195	CDS	_	1192722	1193645	924	-3	Glycosyl transferase family protein
	THICB3_v3_21196	CDS	_	1193642	1195663	2022	-1	conserved membrane protein of unknown function
	THICB3_v3_21197	CDS	_	1195666	1197828	2163	-2	conserved membrane protein of unknown function
	THICB3_v3_21198	CDS	vapC	1197825	1198250	426	-3	Ribonuclease VapC
	THICB3_v3_21199	CDS	_	1198247	1198480	234	-1	Prevent-host-death family protein
	THICB3_v3_21200	CDS	_	1198640	1200361	1722	-1	transposase
	THICB3_v3_21201	CDS	_	1200519	1200689	171	-3	protein of unknown function
	THICB3_v3_21202	CDS	_	1200623	1201066	444	-1	Class II pilin PilE
	THICB3_v3_21203	CDS	_	1201098	1201367	270	-3	protein of unknown function
	THICB3_v3_21204	CDS	_	1201358	1201516	159	2	PilT domain-containing protein (fragment)
	THICB3_v3_21205	CDS	pilE	1201727	1202188	462	-1	Fimbrial protein P9-2
	THICB3_v3_21206	CDS	_	1202481	1202729	249	3	Prevent host death protein
	THICB3_v3_21207	CDS	_	1202726	1203139	414	2	conserved protein of unknown function
	THICB3_v3_21208	CDS	_	1203081	1204292	1212	3	Amidohydrolase
	THICB3_v3_21209	CDS	_	1204383	1205000	618	3	conserved protein of unknown function
	THICB3_v3_21210	CDS	_	1204919	1205551	633	-1	conserved protein of unknown function
	THICB3_v3_21211	CDS	_	1205594	1206364	771	-1	conserved protein of unknown function
	THICB3_v3_21212	CDS	_	1206408	1207271	864	-3	Biotin/acetyl-CoA-carboxylase ligase (fragment)
	THICB3_v3_21213	CDS	_	1207445	1207942	498	-1	putative Histone-lysine N-methyltransferase
