# Supplementary material for: Comparison of biofilm formation and motility processes in arsenic‐resistant Thiomonas spp. strains revealed divergent response to arsenite
Source: Microb Biotechnol. 2017 Feb 7;10(4):789–803. doi: 10.1111/1751-7915.12556 (PMC5481541; doi:10.1111/1751-7915.12556)
Supplement: Supplementary file 12 — Table S5. Effect of arsenic on expression of 138 genes involved in chemotaxis, motility, biofilm development and its regulation. [file MBT2-10-789-s012.xlsx]

## Sheet: Feuil1
Supplementary table 5: Effect of arsenic on expresssion of 138 genes involved in chemotaxis, motility, biofilm development and it regulation. a according to Freel et al (2015)
CDS number	gene Id	GEI or specific locus	gene name	function	cluster Id	induced (+) or repressed (-) during biofilm development	induced (+) or repressed (-) in the presence of arsenite
THICB2_v3_30027	30027			Diguanylate cyclase	8	+		[T] Signal transduction mechanisms
THICB2_v3_30303	30303		waaE	Lipopolysaccharide core biosynthesis glycosyltransferase WaaE	12	-	+	[M] Cell wall/membrane/envelope biogenesis
THICB2_v3_50062	50062		pilQ	Type IV pilus secretin PilQ	6		+	[N] Cell motility
THICB2_v3_50063	50063		pilP	Pilus assembly protein PilP	6		+	[N] Cell motility
THICB2_v3_50064	50064		pilO	Pilus assembly protein, PilO	6		+	[N] Cell motility
THICB2_v3_50065	50065		pilN	Tfp pilus assembly protein PilN	6		+	[N] Cell motility
THICB2_v3_50092	50092			Diguanylate cyclase/phosphodiesterase with extracellular sensor	27		+	[T] Signal transduction mechanisms
THICB2_v3_100008	100008	Rfb islet		protein of unknown function	8	+		[S] Function unknown
THICB2_v3_110001	110001	Rfb islet		Prevent-host-death family protein	18	+	-	[D] Cell cycle control, cell division, chromosome partitioning
THICB2_v3_110002	110002	Rfb islet		PilT protein domain protein (fragment)	18	+	-	[R] General function prediction only
THICB2_v3_110003	110003	Rfb islet		conserved membrane protein of unknown function	4	-	+	[S] Function unknown
THICB2_v3_110004	110004	Rfb islet		conserved membrane protein of unknown function	4	-	+	[S] Function unknown
THICB2_v3_110005	110005	Rfb islet		Glycosyl transferase family 2	4	-	+	[M] Cell wall/membrane/envelope biogenesis
THICB2_v3_110006	110006	Rfb islet		Toxin-antitoxin system, antitoxin component, PHD family	18	+	-	[D] Cell cycle control, cell division, chromosome partitioning
THICB2_v3_110007	110007	Rfb islet		PilT protein domain protein	18	+	-	[S] Function unknown
THICB2_v3_110009	110009	Rfb islet		putative PilT domain-containing protein	29	+	-	[S] Function unknown
THICB2_v3_110010	110010	Rfb islet		putative Polysaccharide biosynthesis protein, rfbE	4	-	+	[R] General function prediction only
THICB2_v3_110011	110011	Rfb islet		Putative methyltransferase domain protein	5	-	+	[H] Coenzyme transport and metabolism
THICB2_v3_110012	110012	Rfb islet		dTDP-rhamnosyl transferase RfbF	1	+	-	[R] General function prediction only
THICB2_v3_110013	110013	Rfb islet		Prevent-host-death family protein	18	+	-	[S] Function unknown
THICB2_v3_110014	110014	Rfb islet		conserved protein of unknown function	24	+	-	[R] General function prediction only
THICB2_v3_110015	110015	Rfb islet		putative Glycosyl transferase family 2 (fragment)	13	-		[R] General function prediction only
THICB2_v3_110016	110016	Rfb islet		putative Glycosyl transferase, family 2 (fragment)	5	-	+	[R] General function prediction only
THICB2_v3_110017	110017	Rfb islet		putative glycosyltransferase	13	-		[M] Cell wall/membrane/envelope biogenesis
THICB2_v3_110018	110018	Rfb islet		conserved protein of unknown function	1	+	-	[S] Function unknown
THICB2_v3_110019	110019	Rfb islet		conserved protein of unknown function	17	+	-	[S] Function unknown
THICB2_v3_110021	110021	Rfb islet		conserved protein of unknown function	14			[S] Function unknown
THICB2_v3_110022	110022	Rfb islet		conserved protein of unknown function	10	-		[R] General function prediction only
THICB2_v3_110023	110023	Rfb islet		conserved protein of unknown function	17	+	-	[S] Function unknown
THICB2_v3_110024	110024	Rfb islet		LemA family protein	37	+		[S] Function unknown
THICB2_v3_140007	140007			Diguanylate cyclase/phosphodiesterase	38	+	-	[T] Signal transduction mechanisms
THICB2_v3_140008	140008			Diguanylate cyclase/phosphodiesterase	11		+	[T] Signal transduction mechanisms
THICB2_v3_160031	160031			putative diguanylate cyclase	6		+	[T] Signal transduction mechanisms
THICB2_v3_240006	240006			dTDP-rhamnosyl transferase RfbF	23	+	-	[R] General function prediction only
THICB2_v3_240010	240010	RGP5		putative LmbE family protein	33	-		[S] Function unknown
THICB2_v3_240011	240011	RGP5		putative GDP-mannose-dependent alpha-(1-6)-phosphatidylinositol dimannoside mannosyltransferase	13	-		[M] Cell wall/membrane/envelope biogenesis
THICB2_v3_240012	240012	RGP5		conserved protein of unknown function	13	-		[S] Function unknown
THICB2_v3_240013	240013	RGP5		Efflux ABC transporter, ATP-binding protein	13	-		[G] Carbohydrate transport and metabolism
THICB2_v3_240014	240014	RGP5		ABC-type polysaccharide/polyol phosphate export system, permease component	15			[G] Carbohydrate transport and metabolism
THICB2_v3_240015	240015	RGP5		exported protein of unknown function	37	+	-	[S] Function unknown
THICB2_v3_240016	240016	RGP5		exported protein of unknown function	12	-	+	[S] Function unknown
THICB2_v3_240017	240017	RGP5		General secretion pathway protein D	13	-		[N] Cell motility
THICB2_v3_240019	240019	RGP5		putative Tetratricopeptide TPR_2 repeat protein	5	-	+	[R] General function prediction only
THICB2_v3_240020	240020	RGP5		putative SAM-dependent methyltransferases	5	-	+	[Q] Secondary metabolites biosynthesis, transport, and catabolism
THICB2_v3_240021	240021	RGP5		conserved protein of unknown function	13	-		[S] Function unknown
THICB2_v3_240022	240022	RGP5		putative General secretion pathway protein M	13	-		[S] Function unknown
THICB2_v3_240023	240023	RGP5		putative Fimbrial assembly protein	13	-		[N] Cell motility
THICB2_v3_240024	240024	RGP5		putative General secretion pathway protein K	14			[U] Intracellular trafficking, secretion, and vesicular transport
THICB2_v3_240025	240025	RGP5		putative General secretion pathway protein J	7	-		[U] Intracellular trafficking, secretion, and vesicular transport
THICB2_v3_240026	240026	RGP5	xpsI	General secretion pathway protein I	5	-	+	[N] Cell motility
THICB2_v3_240027	240027	RGP5		General secretion pathway protein H	5	-	+	[N] Cell motility
THICB2_v3_240028	240028	RGP5	gspG	pseudopilin, cryptic, general secretion pathway	15			[N] Cell motility
THICB2_v3_240029	240029	RGP5		Type II secretion system protein	15		+	[N] Cell motility
THICB2_v3_240030	240030	RGP5	xpsE	Type II secretion system protein E (GspE)	33	-		[N] Cell motility
THICB2_v3_240031	240031	RGP5		protein of unknown function	26	+	-	[R] General function prediction only
THICB2_v3_240033	240033	RGP5		protein of unknown function	26	+	-	[S] Function unknown
THICB2_v3_250001	250001	RGP5		Putative UDP-N-ACETYLGLUCOSAMINE--PEPTIDE N-ACETYLGLUCOSAMINYLTRANSFERASE SUBUNIT(Fragment)	18	+	-	[S] Function unknown
THICB2_v3_250002	250002	RGP5		protein of unknown function	8	+	-	[S] Function unknown
THICB2_v3_280022	280022			putative Acyl-CoA N-acyltransferase	27		+	[W] Extracellular structures
THICB2_v3_280028	280028			Diguanylate cyclase with PAS/PAC sensor	27		+	[T] Signal transduction mechanisms
THICB2_v3_340037	340037			Diguanylate cyclase (fragment)	1	+	-	[T] Signal transduction mechanisms
THICB2_v3_390006	390006		aioB	Arsenite oxidase subunit AioB	27		+	[C] Energy production and conversion
THICB2_v3_390007	390007		aioA	Arsenite oxidase subunit AioA	27		+	[C] Energy production and conversion
THICB2_v3_390008	390008		cyt	Cytochrome c-552	27		+	[C] Energy production and conversion
THICB2_v3_390009	390009			Nitroreductase-like	27		+	[C] Energy production and conversion
THICB2_v3_470113	470113		pilI	PilI protein	27		+	[N] Cell motility
THICB2_v3_540016	540016		galE	UDP-galactose-4-epimerase	9	-	+	[M] Cell wall/membrane/envelope biogenesis
THICB2_v3_570026	570026			Diguanylate cyclase with GAF sensor	11		+	[T] Signal transduction mechanisms
THICB2_v3_590068	590068		waaD	ADP-L-glycero-D-mannoheptose-6-epimerase, NAD(P)-binding	15			[G] Carbohydrate transport and metabolism
THICB2_v3_590076	590076		bigR	Biofilm growth-associated repressor	18	+	-	[K] Transcription
THICB2_v3_640036	640036		galU	glucose-1-phosphate uridylyltransferase	12	-	+	[M] Cell wall/membrane/envelope biogenesis
THICB2_v3_640137	640137	flagellar locus		Flagellar biosynthetic protein FliO	22	+	-	[N] Cell motility
THICB2_v3_640138	640138	flagellar locus	fliP	flagellar biosynthesis protein	39		+	[N] Cell motility
THICB2_v3_640140	640140	flagellar locus	fliR	Flagellar biosynthetic protein FliR	20	-	+	[N] Cell motility
THICB2_v3_640141	640141	flagellar locus	flhB	flagellar export pore protein	39		+	[N] Cell motility
THICB2_v3_640142	640142	flagellar locus	flhA	putative flagellar export pore protein	5	-	+	[N] Cell motility
THICB2_v3_640143	640143	flagellar locus		putative Flagellar GTP-binding protein	39		+	[N] Cell motility
THICB2_v3_640144	640144	flagellar locus	fleN	Site-determining protein	12	-	+	[N] Cell motility
THICB2_v3_640145	640145	flagellar locus	fliA	RNA polymerase sigma factor FliA	12	-	+	[K] Transcription
THICB2_v3_640146	640146	flagellar locus	motA	Motility protein A	12	-	+	[N] Cell motility
THICB2_v3_640149	640149	flagellar locus		conserved protein of unknown function	10	-		[N] Cell motility
THICB2_v3_640150	640150	flagellar locus		putative Flagellar biosynthesis protein FlhB	20	-	+	[N] Cell motility
THICB2_v3_640151	640151	flagellar locus		Diguanylate cyclase	5	-	+	[T] Signal transduction mechanisms
THICB2_v3_640154	640154	flagellar locus		Diguanylate cyclase/phosphodiesterase with GAF sensor	5	-	+	[T] Signal transduction mechanisms
THICB2_v3_640156	640156	flagellar locus		putative Chemotaxis protein cheV	23	+	-	[N] Cell motility
THICB2_v3_640157	640157	flagellar locus		Methyl-accepting chemotaxis sensory transducer	26	+	-	[N] Cell motility
THICB2_v3_640158	640158	flagellar locus		Methyl-accepting chemotaxis sensory transducer	38	+	-	[N] Cell motility
THICB2_v3_640160	640160	flagellar locus		putative Methyl-accepting chemotaxis protein	26	+	-	[N] Cell motility
THICB2_v3_640161	640161	flagellar locus		CheA signal transduction histidine kinase (fragment)	1	+	-	[N] Cell motility
THICB2_v3_640162	640162	flagellar locus		protein of unknown function	18	+	-	[N] Cell motility
THICB2_v3_640163	640163	flagellar locus		putative Chemotaxis protein cheZ	18	+	-	[N] Cell motility
THICB2_v3_640164	640164	flagellar locus	cheY	chemotaxis regulator transmitting signal to flagellar motor component	18	+	-	[T] Signal transduction mechanisms
THICB2_v3_640167	640167	flagellar locus		putative flagella synthesis protein flgN	18	+	-	[S] Function unknown
THICB2_v3_640171	640171	flagellar locus		Diguanylate phosphodiesterase	19	-	+	[T] Signal transduction mechanisms
THICB2_v3_640172	640172	flagellar locus		Glycosyl transferase family 2	18	+	-	[M] Cell wall/membrane/envelope biogenesis
THICB2_v3_640173	640173	flagellar locus		putative flagellin FlgL	18	+	-	[N] Cell motility
THICB2_v3_640174	640174	flagellar locus		Flagellar hook-associated protein FlgK	18	+	-	[N] Cell motility
THICB2_v3_640176	640176	flagellar locus		Flagellar rod assembly protein/muramidase FlgJ	19	-	+	[N] Cell motility
THICB2_v3_640178	640178	flagellar locus	flgH	Flagellar L-ring protein	21	+	+	[N] Cell motility
THICB2_v3_640179	640179	flagellar locus	flgG	flagellar component of cell-distal portion of basal-body rod	8	+	-	[N] Cell motility
THICB2_v3_640180	640180	flagellar locus	flgF	flagellar component of cell-proximal portion of basal-body rod	22	+	-	[N] Cell motility
THICB2_v3_640181	640181	flagellar locus	flgE	Flagellar hook protein FlgE	36	+		[N] Cell motility
THICB2_v3_640182	640182	flagellar locus		Flagellar hook capping protein	36	+		[N] Cell motility
THICB2_v3_640183	640183	flagellar locus	flgC	flagellar component of cell-proximal portion of basal-body rod	36	+		[N] Cell motility
THICB2_v3_640184	640184	flagellar locus	flgB	Flagellar basal body rod protein FlgB	36	+		[N] Cell motility
THICB2_v3_640185	640185	flagellar locus		Putative Flagella basal body P-ring formation protein flgA (modular protein)	22	+	-	[N] Cell motility
THICB2_v3_640190	640190	flagellar locus		Flagellin domain protein	38	+	-	[N] Cell motility
THICB2_v3_640193	640193	flagellar locus		putative Flagellar hook-associated protein 2 (FliD)	18	+	-	[N] Cell motility
THICB2_v3_640194	640194	flagellar locus		putative Flagellar protein FliS	18	+	-	[N] Cell motility
THICB2_v3_640196	640196	flagellar locus		OmpA/MotB domain protein	24	+	-	[N] Cell motility
THICB2_v3_650001	650001	flagellar locus	FleQ	Flagellar regulatory protein FleQ	20	-	+	[T] Signal transduction mechanisms
THICB2_v3_650003	650003	flagellar locus	fliE	Flagellar hook-basal body complex protein FliE	22	+	-	[N] Cell motility
THICB2_v3_650004	650004	flagellar locus		Flagellar M-ring protein	32	+		[N] Cell motility
THICB2_v3_650005	650005	flagellar locus	fliG	flagellar motor switching and energizing component	4	-	+	[N] Cell motility
THICB2_v3_650006	650006	flagellar locus		Flagellar assembly protein FliH/Type III secretion system HrpE	4	-		[N] Cell motility
THICB2_v3_650007	650007	flagellar locus	fliI	flagellum-specific ATP synthase	17	+	-	[N] Cell motility
THICB2_v3_650008	650008	flagellar locus		Flagellar export protein FliJ	28		+	[N] Cell motility
THICB2_v3_650009	650009	flagellar locus		putative flagellar hook-length control protein FliK	38	+	-	[N] Cell motility
THICB2_v3_650011	650011	flagellar locus		Flagellar basal body-associated protein FliL	18	+	-	[N] Cell motility
THICB2_v3_650012	650012	flagellar locus	fliM	flagellar motor switching and energizing component	18	+	-	[N] Cell motility
THICB2_v3_650013	650013	flagellar locus	fliN	flagellar motor switching and energizing component	24	+	-	[N] Cell motility
THICB2_v3_660001	660001	Che islets		Methyl-accepting chemotaxis sensory transducer (fragment)	18	+	-	[N] Cell motility
THICB2_v3_660002	660002	Che islets	cheB	fused chemotaxis regulator ; protein-glutamate methylesterase in two-component regulatory system with CheA	3	-	+	[N] Cell motility
THICB2_v3_660003	660003	Che islets	cheD	chemoreceptor glutamine deamidase CheD 3	3	-	+	[N] Cell motility
THICB2_v3_660004	660004	Che islets	cheR	chemotaxis regulator, protein-glutamate methyltransferase	3	-	+	[N] Cell motility
THICB2_v3_660005	660005	Che islets		Diguanylate cyclase/phosphodiesterase with PAS/PAC sensor(S)	2		+	[T] Signal transduction mechanisms
THICB2_v3_660006	660006	Che islets		Methyl accepting chemotaxis sensory transducer (THICB2_v3_920004)	11		+	[N] Cell motility
THICB2_v3_920001	920001	Che islets		Methyl-accepting chemotaxis sensory transducer (fragment)	18	+	-	[N] Cell motility
THICB2_v3_920002	920002	Che islets		CheW protein	11		+	[N] Cell motility
THICB2_v3_920003	920003	Che islets		Methyl-accepting chemotaxis sensory transducer with Cache sensor	21	+	+	[N] Cell motility
THICB2_v3_920004	920004	Che islets		Methyl accepting chemotaxis sensory transducer (THICB2_v3_660006)	11		+	[N] Cell motility
THICB2_v3_730085	730085		phoU	negative regulator of PhoR/PhoB two-component regulator	27		+	[P] Inorganic ion transport and metabolism
THICB2_v3_730086	730086		pstB	phosphate transporter subunit ; ATP-binding component of ABC superfamily	27		+	[P] Inorganic ion transport and metabolism
THICB2_v3_730087	730087		pstA	phosphate transporter subunit ; membrane component of ABC superfamily	27		+	[P] Inorganic ion transport and metabolism
THICB2_v3_760084	760084		aioF	Bacterial regulatory protein, ArsR family	27		+	[K] Transcription
THICB2_v3_760085	760085		cyc1	Cytochrome c-551	27		+	[C] Energy production and conversion
THICB2_v3_760086	760086		aioA	Arsenite oxidase subunit AioA	27		+	[C] Energy production and conversion
THICB2_v3_760087	760087		aioB	Arsenite oxidase subunit AioB	27		+	[C] Energy production and conversion
